# Supplementary material for: Thrombospondin-1 Is Necessary for the Development and Repair of Corneal Nerves
Source: Int J Mol Sci. 2018 Oct 16;19(10):3191. doi: 10.3390/ijms19103191 (PMC6214039; doi:10.3390/ijms19103191)
Supplement: Supplementary file 1 [file ijms-19-03191-s001.zip]

Archive with 8 entries (8 files):
- MOUSE TSP1O(1) old.avi
- B6J MOUSD(8) young.avi
- B6J MOUSED(0) young.avi
- B6J MOUSED(12) old.avi
- B6J MOUSED(5) old.avi
- MOUSE TSP1O(0) old.avi
- MOUSE TSP1O(0) young.avi
- MOUSE TSP11(3) young.avi
